# Supplementary material for: A Plausible Link of TMPRSS2/ACE2/AR Signaling to Male Mortality during the COVID-19 Pandemic in the United States
Source: Pathogens. 2021 Oct 26;10(11):1378. doi: 10.3390/pathogens10111378 (PMC8618612; doi:10.3390/pathogens10111378)
Supplement: Supplementary file 1 [file pathogens-10-01378-s001.zip]

Archive with 3 entries (3 files):
- Data S1.xlsx
- Data S2.xlsx
- Figure S1.pdf
