# Supplementary material for: A Plausible Link of TMPRSS2/ACE2/AR Signaling to Male Mortality during the COVID-19 Pandemic in the United States
Source: Pathogens. 2021 Oct 26;10(11):1378. doi: 10.3390/pathogens10111378 (PMC8618612; doi:10.3390/pathogens10111378)
Supplement: Supplementary file 1 [file pathogens-10-01378-s001.zip › Data S1.xlsx]

## Sheet: Sheet1
	GenderSci Lab COVID Project
	By 6/07/21
				Confirmed cases							Deaths							ADJUSTED DEATH			Source
		State	Date	Count			Percentage		Crude Rate		Count			Percentages		Crude Rate		M	F
				Total	Male	Female	Male	Female	Male	Female	Total	Male	Female	Male	Female	Male	Female
		Alabama	2021-06-07	546324	242295	295288	44.35	54.05	10285	11769.7	11217	6001	5193	53.5	46.3	254.74	207	1.20631	0.856614		https://alpublichealth.maps.arcgis.com/apps/opsdashboard/index.html#/6d2771faa9da4a2786a509d82c8cf0f7
		Alaska	2021-06-07	67698	35277	32393	52.11	47.85	9149.1	9178.13	362	220	142	60.77	39.23	57.06	40.23	1.16619	0.819854		https://coronavirus-response-alaska-dhss.hub.arcgis.com/
		Arizona	2021-06-07	884195	425965	454510	48.18	51.4	12334.5	13011.1	17700	10314	7372	58.27	41.65	298.66	211.04	1.20942	0.810311		https://www.azdhs.gov/preparedness/epidemiology-disease-control/infectious-disease-epidemiology/index.php#novel-coronavirus-home
		Arkansas	2021-06-07	342495	159603	179810	46.6	52.5	10869.1	11812	5849					0	0	0	0		https://www.healthy.arkansas.gov/programs-services/topics/novel-coronavirus
		California	2021-06-07	3690868	1764235	1874961	47.8	50.8	9068.86	9519.99	62473	36359	25801	58.2	41.3	186.9	131	1.21757	0.812992		https://update.covid19.ca.gov/
		Colorado	2021-06-07	547191	268397	272228	49.05	49.75	9651.69	9898.07	6625	3596	3025	54.28	45.66	129.32	109.99	1.10663	0.917789		https://covid19.colorado.gov/case-data
		Connecticut	2021-06-07	343954	166558	180137	48.42	52.37	9533.23	9820.09	8156	4054	4192	49.71	51.4	232.04	228.52	1.02664	0.981478		https://portal.ct.gov/Coronavirus
		Delaware	2021-06-07	109167	51272	57779	46.97	52.93	11156.5	11793.4	1677	837	840	49.91	50.09	182.13	171.45	1.06259	0.946344		https://myhealthycommunity.dhss.delaware.gov/locations/state
		District of Columbia	2021-06-07	49096	23342	25577	47.54	52.1	7184.78	7112.29	1136	626	510	55.11	44.89	192.69	141.82	1.15923	0.861612		https://coronavirus.dc.gov/release/coronavirus-data-april-30-2020
		Florida	2021-06-07	2320818	1086784	1212463	46.83	52.24	10790.2	11518.5	36774					0	0	0	0		https://experience.arcgis.com/experience/96dd742462124fa0b38ddedb9b25e429/
		Georgia	2021-06-07	897864	410580	478011	45.73	53.24	8191.57	9044.24	18190	9666	8519	53.14	46.83	192.85	161.18	1.16204	0.879602		https://dph.georgia.gov/covid-19-daily-status-report
		Hawaii	2021-06-07	35346	18532	16814	52.43	47.57	2596.35	2374	501	309	192	61.68	38.32	43.29	27.11	1.17643	0.80555		https://health.hawaii.gov/coronavirusdisease2019/what-you-should-know/current-situation-in-hawaii/
		Idaho	2021-06-07	192854	91727	99422	47.56	51.55	10848	11804.4	2105	1224	874	58.15	41.52	144.76	103.77	1.22267	0.805432		https://public.tableau.com/profile/idaho.division.of.public.health#!/vizhome/DPHIdahoCOVID-19Dashboard_V2/Story1
		Illinois	2021-06-07	1385489	650479	711321	46.95	51.34	10331.8	10900.5	22963	12444	10519	54.19	45.81	197.65	161.2	1.15421	0.892287		http://www.dph.illinois.gov/covid19/covid19-statistics
		Indiana	2021-06-07	747083	346647	394460	46.4	52.8	10597.4	11717.7	13269	6741	6462	50.8	48.7	206.07	191.96	1.09483	0.922348		https://coronavirus.in.gov/
		Iowa	2021-06-07	402540	189194	205295	47	51	12170.9	13009.7	6073	3158	2915	52	48	203.15	184.73	1.10638	0.941176		https://idph.iowa.gov/Emerging-Health-Issues/Novel-Coronavirus
		Kansas	2021-06-07	315099	150704	163618	47.83	51.93	10397.6	11211.6	5100	2770	2324	54.31	45.57	191.11	159.25	1.13548	0.877527		https://www.coronavirus.kdheks.gov/
		Kentucky	2021-06-07	458275	215160	237891	46.95	51.91	9839.42	10556.5	6782	3375	3407	49.76	50.23	154.33	151.17	1.05985	0.967636		https://govstatus.egov.com/kycovid19
		Louisiana	2021-06-07	473777	208462	265315	44	56	9143.19	11130.6	10619	5660	4959	53.3	46.7	248.25	208.05	1.21136	0.833929		http://ldh.la.gov/coronavirus/
		Maine	2021-06-07	68262	33138	35124	48.55	51.45	5080.19	5161.39	839	418	421	49.82	50.18	64.08	61.87	1.02616	0.975316		https://www.maine.gov/dhhs/mecdc/infectious-disease/epi/airborne/coronavirus.shtml
		Maryland	2021-06-07	460659	219690	240969	47.69	52.31	7548.65	7790.5	9435	4868	4567	51.6	48.4	167.27	147.65	1.08199	0.925253		https://coronavirus.maryland.gov/
		Massachussets	2021-06-07	662243	0	0	0	0	0	0	17552	8666	9214	49.37	52.5	261.5	262.04	#DIV/0!	#DIV/0!		https://www.mass.gov/info-details/covid-19-cases-quarantine-and-monitoring
		Michigan	2021-06-07	890764	430416	455302	48.32	51.11	8785.58	9000.96	19376	10436	8940	53.86	46.14	213.02	176.74	1.11465	0.902759		https://www.michigan.gov/coronavirus/0,9753,7-406-98163_98173---,00.html
		Minnesota	2021-06-07	602880	293212	306798	48.64	50.89	10655.5	11053.4	7467	3877	3540	51.92	47.41	140.89	127.54	1.06743	0.931617		https://www.health.state.mn.us/diseases/coronavirus/situation.html#raceeth1
		Mississippi	2021-06-07	318521	0	0	0	0	0	0	7333	0	0	0	0	0	0	#DIV/0!	#DIV/0!		https://msdh.ms.gov/msdhsite/_static/14,0,420.html#caseTable
		Missouri	2021-06-07	513398	234842	272348	45.74	53.05	7857.47	8781.77	9141	4839	4206	52.94	46.01	161.91	135.62	1.15741	0.867295		https://health.mo.gov/living/healthcondiseases/communicable/novel-coronavirus/results.php
		Montana	2021-06-07	112381	53942	58382	48	51.95	10290	11281.3	1633	905	728	55.42	44.58	172.64	140.67	1.15458	0.858133		https://dphhs.mt.gov/publichealth/cdepi/diseases/coronavirusmt/demographics
		Nebraska	2021-06-07	223685	107369	116316	48	52	11303	12181.6	2249	1304	942	58	42	137.32	98.65	1.20833	0.807692		http://dhhs.ne.gov/Pages/Coronavirus.aspx
		Nevada	2021-06-07	326019	157141	168878	48.2	51.8	10710.5	11601.3	5607	3398	2088	61.9	38.1	231.6	143.44	1.28423	0.735521		https://app.powerbigov.us/view?r=eyJrIjoiMjA2ZThiOWUtM2FlNS00MGY5LWFmYjUtNmQwNTQ3Nzg5N2I2IiwidCI6ImU0YTM0MGU2LWI4OWUtNGU2OC04ZWFhLTE1NDRkMjcwMzk4MCJ9
		New Hampshire	2021-06-07	98941	48041	49722	48.56	50.25	7224.4	7326.72	1357	692	663	50.99	48.86	104.06	97.7	1.05004	0.972338		https://www.nh.gov/covid19/
		New Jersey	2021-06-07	889108	429582	455320	48.32	51.21	9907.49	10016	26247	14255	11992	54.31	45.69	328.76	263.8	1.12397	0.892209		https://maps.arcgis.com/apps/MapSeries/index.html?appid=c2efd1898e48452e83d7218329e953d7
		New Mexico	2021-06-07	203686	95932	104663	47.1	51.38	9261.19	9905.79	4286					0	0	0	0		https://cv.nmhealth.org/
		New York	2021-06-07	2089129	1006960	1059188	48.2	50.7	10577.8	10488.2	42799	23886	18902	55.81	44.16	250.92	187.17	1.15788	0.871006		https://covid19tracker.health.ny.gov/views/NYS-COVID19-Tracker/NYSDOHCOVID-19Tracker-Fatalities?%3Aembed=yes&%3Atoolbar=no&%3Atabs=n
		North Carolina	2021-06-07	1005966	469300	532893	46.65	52.97	9490.86	10226.6	13199	6869	6310	52.04	47.81	138.91	121.09	1.11554	0.902586		https://www.ncdhhs.gov/divisions/public-health/covid19/covid-19-nc-case-count#by-race-ethnicity
		North Dakota	2021-06-07	110215	53218	56997	48.29	51.71	13780.5	15572.2	1516					0	0	0	0		https://www.health.nd.gov/diseases-conditions/coronavirus/north-dakota-coronavirus-cases
		Ohio	2021-06-07	1104903	503946	582584	46	53	8835.01	9811.26	19970	10575	9405	52.95	47.1	185.4	158.39	1.15109	0.888679		https://coronavirus.ohio.gov/wps/portal/gov/covid-19/home
		Oklahoma	2021-06-07	453186	213766	239399	47.17	52.83	11009.9	12111.9	7316	4081	3235	55.78	44.22	210.19	163.67	1.18253	0.837024		https://coronavirus.health.ok.gov/
		Oregon	2021-06-07	203374	98305	102939	48.34	50.62	4859.32	4999.66	2694	1443	1238	53.56	45.95	71.33	60.13	1.10799	0.907744		https://govstatus.egov.com/OR-OHA-COVID-19
		Pennsylvania	2021-06-07	1205989	566503	634302	46.97	52.6	9044.96	9716.65	27360	NotReported	13420		49.05	#VALUE!	205.58	0	0.93251		https://www.health.pa.gov/topics/disease/coronavirus/Pages/Cases.aspx
		Puerto Rico	2021-06-07	122097	57065	65032	46.74	53.26	3538.11	3665.68	2509					0	0	0	0		https://estadisticas.pr/en/covid-19
		Rhode Island	2021-06-07	152074	62649	70265	41.2	46.2	12204.4	12933.5	2717	1316	1392	48.44	51.23	256.36	256.22	1.17573	1.10887		https://ri-department-of-health-covid-19-data-rihealth.hub.arcgis.com/
		South Carolina	2021-06-07	594225	263893	312000	44.41	52.51	10969.4	12234.3	9754	5208	4400	53.39	45.11	216.48	172.54	1.20221	0.859074		https://scdhec.gov/infectious-diseases/viruses/coronavirus-disease-2019-covid-19/testing-sc-data-covid-19
		South Dakota	2021-06-07	124273	59694	64579	48.03	51.97	13698.8	15070	2022	1074	948	53.12	46.88	246.47	221.22	1.10598	0.902059		https://doh.sd.gov/news/coronavirus.aspx
		Tennessee	2021-06-07	864195	400115	458401	46.3	53.04	12335.2	13453.1	12479	6725	5751	53.89	46.09	207.33	168.78	1.16393	0.868967		https://www.tn.gov/health/cedep/ncov.html
		Texas	2021-06-07	2524688	1635998	860919	64.8	34.1	11812.5	6133.9	50641	29422	21219	58.1	41.9	212.44	151.18	0.896605	1.22874		https://txdshs.maps.arcgis.com/apps/opsdashboard/index.html#/ed483ecd702b4298ab01e8b9cafc8b83
		US Virgin Islands	2021-06-07	3465	1616	1720	46.64	49.64	#DIV/0!	#DIV/0!	27					#DIV/0!	#DIV/0!	0	0		https://doh.vi.gov/covid19usvi
		Utah	2021-06-07	407816	202787	204662	49.73	50.18	13230.1	13530.6	2313	1388	918	60	39.7	90.54	60.71	1.20652	0.791152		https://coronavirus.utah.gov/case-counts/
		Vermont	2021-06-07	24282	12282	11917	50.58	49.08	3988.01	3759.26	256	129	127	50.39	49.61	41.89	40.06	0.996244	1.0108		https://vcgi.maps.arcgis.com/apps/opsdashboard/index.html#/6128a0bc9ae14e98a686b635001ef7a7
		Virginia	2021-06-07	676831	323587	347341	47.81	51.32	7818.8	8124.56	11245	5844	5389	51.97	47.92	141.21	126.05	1.08701	0.933749		https://public.tableau.com/views/VirginiaCOVID-19Dashboard/VirginiaCOVID-19Dashboard?:embed=yes&:display_count=yes&:showVizHome=no&:toolbar=no
		Washington	2021-06-07	440889	211627	216036	48	49	5804.89	5920.94	5856	3104	2635	53	45	85.13	72.22	1.10417	0.918367		https://www.doh.wa.gov/Emergencies/Coronavirus
		West Virginia	2021-06-07	162540	76706	84070	47.19	51.72	8483.34	9090.04	2821					0	0	0	0		https://dhhr.wv.gov/COVID-19/Pages/default.aspx
		Wisconsin	2021-06-07	675448	327138	346802	48.43	51.34	11389.1	11933.9	7965	4262	3696	53.51	46.4	148.38	127.18	1.10489	0.903779		https://www.dhs.wisconsin.gov/covid-19/data.htm
		Wyoming	2021-06-07	51168	23860	24788	46.63	48.44	8034.24	8701.91	720	388	331	53.89	45.97	130.65	116.19	1.15569	0.949009		https://health.wyo.gov/publichealth/infectious-disease-epidemiology-unit/disease/novel-coronavirus/covid-19-map-and-statistics/
	Published by Google Sheets–Report Abuse–Updated automatically every 5 minutes													52.7991	44.8933
			Total	32177433			45.9987	49.1879						8.70646	7.57853
							9.56985	10.1585

## Sheet: Sheet2
GenderSci Lab COVID Project
By 6/07/21
			Confirmed cases					Deaths					fold of Covid-19 INFECTION
	State	Date	Count			Percentage		Count			Percentages		M/F	Adjusted death male death
			Total	Male	Female	Male	Female	Total	Male	Female	Male	Female			Female death
	Alabama	2021-06-07	546324	242295	295288	44.35	54.05	11217	6001	5193	53.5	46.3	0.820538	65.2011	46.3
	Alaska	2021-06-07	67698	35277	32393	52.11	47.85	362	220	142	60.77	39.23	1.08903	55.8019	39.23
	Arizona	2021-06-07	884195	425965	454510	48.18	51.4	17700	10314	7372	58.27	41.65	0.937196	62.1748	41.65
	Arkansas	2021-06-07	342495	159603	179810	46.6	52.5	5849					0.88762	0
	California	2021-06-07	3690868	1764235	1874961	47.8	50.8	62473	36359	25801	58.2	41.3	0.940945	61.8527	41.3
	Colorado	2021-06-07	547191	268397	272228	49.05	49.75	6625	3596	3025	54.28	45.66	0.985927	55.0548	45.66
	Connecticut	2021-06-07	343954	166558	180137	48.42	52.37	8156	4054	4192	49.71	51.4	0.924618	53.7627	51.4
	Delaware	2021-06-07	109167	51272	57779	46.97	52.93	1677	837	840	49.91	50.09	0.887381	56.2441	50.09
	District of Columbia	2021-06-07	49096	23342	25577	47.54	52.1	1136	626	510	55.11	44.89	0.912617	60.3868	44.89
	Florida	2021-06-07	2320818	1086784	1212463	46.83	52.24	36774					0.896344	0
	Georgia	2021-06-07	897864	410580	478011	45.73	53.24	18190	9666	8519	53.14	46.83	0.858934	61.8674	46.83
	Hawaii	2021-06-07	35346	18532	16814	52.43	47.57	501	309	192	61.68	38.32	1.10218	55.962	38.32
	Idaho	2021-06-07	192854	91727	99422	47.56	51.55	2105	1224	874	58.15	41.52	0.922603	63.0282	41.52
	Illinois	2021-06-07	1385489	650479	711321	46.95	51.34	22963	12444	10519	54.19	45.81	0.914466	59.2586	45.81
	Indiana	2021-06-07	747083	346647	394460	46.4	52.8	13269	6741	6462	50.8	48.7	0.878789	57.8068	48.7
	Iowa	2021-06-07	402540	189194	205295	47	51	6073	3158	2915	52	48	0.921571	56.4254	48
	Kansas	2021-06-07	315099	150704	163618	47.83	51.93	5100	2770	2324	54.31	45.57	0.921072	58.9639	45.57
	Kentucky	2021-06-07	458275	215160	237891	46.95	51.91	6782	3375	3407	49.76	50.23	0.904448	55.017	50.23
	Louisiana	2021-06-07	473777	208462	265315	44	56	10619	5660	4959	53.3	46.7	0.785715	67.8363	46.7
	Maine	2021-06-07	68262	33138	35124	48.55	51.45	839	418	421	49.82	50.18	0.943457	52.8058	50.18
	Maryland	2021-06-07	460659	219690	240969	47.69	52.31	9435	4868	4567	51.6	48.4	0.911694	56.5979	48.4
	Massachussets	2021-06-07	662243	0	0	0	0	17552	8666	9214	49.37	52.5	#DIV/0!	#DIV/0!	52.5
	Michigan	2021-06-07	890764	430416	455302	48.32	51.11	19376	10436	8940	53.86	46.14	0.945342	56.9741	46.14
	Minnesota	2021-06-07	602880	293212	306798	48.64	50.89	7467	3877	3540	51.92	47.41	0.955717	54.3257	47.41
	Mississippi	2021-06-07	318521	0	0	0	0	7333	0	0	0	0	#DIV/0!	#DIV/0!	0
	Missouri	2021-06-07	513398	234842	272348	45.74	53.05	9141	4839	4206	52.94	46.01	0.862286	61.3949	46.01
	Montana	2021-06-07	112381	53942	58382	48	51.95	1633	905	728	55.42	44.58	0.923949	59.9817	44.58
	Nebraska	2021-06-07	223685	107369	116316	48	52	2249	1304	942	58	42	0.92308	62.8331	42
	Nevada	2021-06-07	326019	157141	168878	48.2	51.8	5607	3398	2088	61.9	38.1	0.9305	66.5234	38.1
	New Hampshire	2021-06-07	98941	48041	49722	48.56	50.25	1357	692	663	50.99	48.86	0.966192	52.7742	48.86
	New Jersey	2021-06-07	889108	429582	455320	48.32	51.21	26247	14255	11992	54.31	45.69	0.943473	57.5639	45.69
	New Mexico	2021-06-07	203686	95932	104663	47.1	51.38	4286					0.91658	0
	New York	2021-06-07	2089129	1006960	1059188	48.2	50.7	42799	23886	18902	55.81	44.16	0.950691	58.7047	44.16
	North Carolina	2021-06-07	1005966	469300	532893	46.65	52.97	13199	6869	6310	52.04	47.81	0.880665	59.0917	47.81
	North Dakota	2021-06-07	110215	53218	56997	48.29	51.71	1516					0.933698	0
	Ohio	2021-06-07	1104903	503946	582584	46	53	19970	10575	9405	52.95	47.1	0.865019	61.2126	47.1
	Oklahoma	2021-06-07	453186	213766	239399	47.17	52.83	7316	4081	3235	55.78	44.22	0.892928	62.4687	44.22
	Oregon	2021-06-07	203374	98305	102939	48.34	50.62	2694	1443	1238	53.56	45.95	0.954983	56.0848	45.95
	Pennsylvania	2021-06-07	1205989	566503	634302	46.97	52.6	27360	NotReported	13420		49.05	0.893112	0	49.05
	Puerto Rico	2021-06-07	122097	57065	65032	46.74	53.26	2509					0.877491	0
	Rhode Island	2021-06-07	152074	62649	70265	41.2	46.2	2717	1316	1392	48.44	51.23	0.89161	54.3287	51.23
	South Carolina	2021-06-07	594225	263893	312000	44.41	52.51	9754	5208	4400	53.39	45.11	0.845811	63.1229	45.11
	South Dakota	2021-06-07	124273	59694	64579	48.03	51.97	2022	1074	948	53.12	46.88	0.924356	57.467	46.88
	Tennessee	2021-06-07	864195	400115	458401	46.3	53.04	12479	6725	5751	53.89	46.09	0.872849	61.7403	46.09
	Texas	2021-06-07	2524688	1635998	860919	64.8	34.1	50641	29422	21219	58.1	41.9	1.90029	30.5742	41.9
	US Virgin Islands	2021-06-07	3465	1616	1720	46.64	49.64	27					0.939535	0
	Utah	2021-06-07	407816	202787	204662	49.73	50.18	2313	1388	918	60	39.7	0.990839	60.5548	39.7
	Vermont	2021-06-07	24282	12282	11917	50.58	49.08	256	129	127	50.39	49.61	1.03063	48.8925	49.61
	Virginia	2021-06-07	676831	323587	347341	47.81	51.32	11245	5844	5389	51.97	47.92	0.931612	55.785	47.92
	Washington	2021-06-07	440889	211627	216036	48	49	5856	3104	2635	53	45	0.979591	54.1042	45
	West Virginia	2021-06-07	162540	76706	84070	47.19	51.72	2821					0.912406	0
	Wisconsin	2021-06-07	675448	327138	346802	48.43	51.34	7965	4262	3696	53.51	46.4	0.943299	56.7264	46.4
	Wyoming	2021-06-07	51168	23860	24788	46.63	48.44	720	388	331	53.89	45.97	0.962563	55.986	45.97
Published by Google Sheets–Report Abuse–Updated automatically every 5 minutes											52.7991	44.8933
		Total	32177433			45.9987	49.1879				8.70646	7.57853
						9.56985	10.1585

## Sheet: Sheet3
	65.2011	46.3		1.40823	1
	55.8019	39.23		1.42243	1
	62.1748	41.65		1.49279	1
	61.8527	41.3		1.49764	1
	55.0548	45.66		1.20575	1
	53.7627	51.4		1.04597	1
	56.2441	50.09		1.12286	1
	60.3868	44.89		1.34522	1
	61.8674	46.83		1.32111	1
	55.962	38.32		1.46039	1
	63.0282	41.52		1.51802	1
	59.2586	45.81		1.29357	1
	57.8068	48.7		1.187	1
	56.4254	48		1.17553	1
	58.9639	45.57		1.29392	1
	55.017	50.23		1.0953	1
	67.8363	46.7		1.4526	1
	52.8058	50.18		1.05233	1
	56.5979	48.4		1.16938	1
	56.9741	46.14		1.23481	1
	54.3257	47.41		1.14587	1
	61.3949	46.01		1.33438	1
	59.9817	44.58		1.34548	1
	62.8331	42		1.49603	1
	66.5234	38.1		1.74602	1
	52.7742	48.86		1.08011	1
	57.5639	45.69		1.25988	1
	58.7047	44.16		1.32936	1
	59.0917	47.81		1.23597	1
	61.2126	47.1		1.29963	1
	62.4687	44.22		1.41268	1
	56.0848	45.95		1.22056	1
	54.3287	51.23		1.06049	1
	63.1229	45.11		1.39931	1
	57.467	46.88		1.22583	1
	61.7403	46.09		1.33956	1
	30.5742	41.9		0.729695	1
	60.5548	39.7		1.52531	1
	48.8925	49.61		0.985537	1
	55.785	47.92		1.16413	1
	54.1042	45		1.20232	1
	56.7264	46.4		1.22255	1
	55.986	45.97		1.21788	1
	Adjusted death male death			T-test	1.17867e-12
		Female death		1.2738
				0.177736
