# Supplementary material for: A Plausible Link of TMPRSS2/ACE2/AR Signaling to Male Mortality during the COVID-19 Pandemic in the United States
Source: Pathogens. 2021 Oct 26;10(11):1378. doi: 10.3390/pathogens10111378 (PMC8618612; doi:10.3390/pathogens10111378)
Supplement: Supplementary file 1 [file pathogens-10-01378-s001.zip › Data S2.xlsx]

## Sheet: Lung ACE2
Male
20 – 29	0.1	0.2	0.3	0.6	0.7	0.8	0.9	0.9	9	1.3	1.3	2.9
30 – 39	2.4	2.1	1.7	1.7	1.6	1.6	1.1	1	0.9	0.9	0.7	0.5	0.5	0.5	0.5	0.3	0.3	0.2	0.2	0.1
40 – 49	0	0.1	0.2	0.2	0.3	0.3	0.3	0.3	0.4	0.4	0.4	0.5	0.5	0.5	0.5	0.6	0.6	0.7	0.7	0.8	0.9	0.9	1	1	1.2	1.2	1.2	1.3	1.4	1.5	1.6	1.7	2.2	2.5	3.4
50 – 59	10.2	7.1	4.9	4.7	4.7	3	2.9	2.5	2.2	2.2	2.1	2	2	1.9	1.8	1.8	1.8	1.7	1.6	1.6	1.6	1.5	1.5	1.5	1.4	1.4	1.4	1.3	1.3	1.3	1.3	1.3	1.2	1.2	1.2	1.1	1.1	1.1	1	0.9	0.9	0.9	0.9	0.9	0.9	0.9	0.9	0.9	0.9
60 – 69	0	0	0	0	0.1	0.1	0.1	0.2	0.2	0.2	0.2	0.2	0.2	0.2	0.2	0.2	0.2	0.3	0.3	0.3	0.3	0.3	0.3	0.4	0.4	0.4	0.4	0.4	0.4	0.4	0.4	0.5	0.5	0.5	0.5	0.6	0.6	0.6	0.6	0.6	0.6	0.6	0.7	0.7	0.7	0.7	0.7	0.8	0.9
70 – 79	4.4	0.7	0.6	0.5	0.5	0.4	0.1
Female
20 – 29	0	0.1	0.6	0.8	0.8	1.5	1.5	2.1
30 – 39	2.2	1.5	1.2	1.1	0.9	0.6	0.2
40 – 49	0.1	0.4	0.4	0.4	0.5	0.5	0.5	0.5	0.5	0.5	0.5	0.7	0.8	0.9	1.2	1.2	1.2	1.3	1.3	1.3	1.3	1.5	4.7	0.1
50 – 59	3.5	2	1.9	1.7	1.7	1.3	1.2	1.1	1	1	1	0.9	0.8	0.8	0.8	0.6	0.6	0.5	0.5	0.5	0.5	0.5	0.4	0.4	0.3	0.3	0.3	0.3	0.2	0.2	0.1	0.1	0
60 – 69	0.1	0.1	0.1	0.1	0.1	0.1	0.2	0.2	0.2	0.2	0.2	0.3	0.3	0.3	0.4	0.4	0.4	0.5	0.5	0.5	0.5	0.6	0.6	0.6	0.6	0.6	0.7	0.7	0.8	0.9	1	1	1.1	1.1	1.1	1.3	1.6	1.7	1.7	1.8	2.1	2.1	2.3	2.6	2.8	3	3.3	3.3	3.8
70 – 79	2.7	1.6	0.6
[truncated: 85 more columns]

## Sheet: Intesine ACE2
Male
20 – 29	158.2	133.9	123.8	92.8	61.6	51.1	48.1	32.5	18.7	6.2	0.8
30 – 39	170.9	151.5	141.1	104.8	88.1	86.7	53.2	42.8	11.8	0.1	0.1
40 – 49	181.5	143.5	129.8	127.8	126.9	121.6	71.8	51.1	45.9	29	18.5	2.1	1	0.8	0.8	0
50 – 59	151.9	141.9	121.3	113.9	112.1	100.4	85.1	81.7	70.4	66.6	63.6	60	59.9	47	33.1	31.3	29.4	25.1	21.7	16.7	5.3	4.2	3.1	2.2	1.8	1.6	1	0.9	0.7	0.5	0.4	0.3	0.1
60 – 69	164.5	101.1	80.4	45.3	45	29	28.1	6.8	2.6	2	2	0.1
70 – 79	0.3
Female
20 – 29	99.1	58.8	35.8	8.3	6	3.5
30 – 39	127.4	111.2	64.7	1.4	0.2
40 – 49	95.4	70.3	59.8	42.1	14.9	11.1	6.6	6.5	2.2	0.4	0.2
50 – 59	175.9	99.4	82.6	53.4	51.1	50.7	42.8	17.8	13.4	12	7.9	4.1
60 – 69	294	173.3	147.4	125.3	119.9	119.3	89.6	87.9	76	75.5	60.9	45.3	15.1	5.2	1.5	0.1
70 – 79	89.9

## Sheet: lung TMPRSS2
Male
20 – 29	196.5	138.4	101.1	100.6	87.5	84.6	79	70.5	62	59	57.3	53.4	35.2	34.9	32.2	12.4
30 – 39	113.1	107.4	106.2	97.6	96.1	92.9	87.7	70.1	64.5	53.8	51.5	46.6	41.1	34.9	32.6	30.3	29.7	24.1	22.6	14.9	4.1
40 – 49	166.1	117.2	104.2	97	92.7	92.3	90.4	90.1	87	78.8	75.7	73.7	72.2	71.2	66.8	66.4	66.1	65.6	63.8	62.3	58.5	55.2	53.4	49	46.1	45.8	43.7	42	39.2	39.2	39	35.9	35.3	34.5	32.4	32.3	31.6	31	26.6	20.6	19.3	19.3	16.9	15.9	13.6	11.3	5.1
50 – 59	284.3	154.6	126.6	123.9	119.3	116.9	112.9	106.1	103.9	103.3	100.1	99.3	94.3	92.9	92.9	89.3	86.6	86.1	85.1	83.4	82.6	81	79.4	78.4	77.4	77	76.3	75.7	72.9	72.1	72	69.7	68.7	66.8	64	63.5	63	60.3	59.7	58.4	56.8	56.7	55.1	54.2	53.7	53.6	53	52.7	52.6
60 – 69	230.3	150.9	131.8	115.8	115.7	114.4	109.2	102.5	101.7	101.6	100	98.6	97.6	95	93.2	87.1	85.3	76.1	74.1	72.5	72.2	71.4	70.6	70.5	70.1	69.6	64.9	64.3	63.4	60.1	58.9	57.9	55.5	54.3	51.6	51.2	49.6	49.4	49.1	47.9	46.3	46.2	44.9	41.4	41	36.9	36.6	35.8	33.3
70 – 79	210.2	84.6	51.8	37.5	31.1	24.2	3
Female
20 – 29	94.9	62.3	58	57.3	55.5	50.3	49.8	44	43.8	43.5	17.5
30 – 39	200.3	98.1	88.1	65.7	51.3	50.3	43	25.2	5.9
40 – 49	147.8	116.9	99.3	90.2	85.7	78.6	77.5	71.9	71.3	67	64.1	62.8	59.7	59.4	57.5	56.2	53.1	51.7	43.8	41.4	38.9	32.3	28.9	24.1	21.4	18	17.3	11.9	11.2
50 – 59	172.9	150.7	142	140	105.8	104	93.5	90.4	89.5	86.2	80.8	78.9	74.4	67	66.1	62.5	59.1	57.8	47.8	45.6	42.7	42.3	40.2	39.2	37.7	32.9	31.1	30.2	29.9	25.6	25.1	20.5	15.2	8.6	7.3	3.6
60 – 69	161.9	151.6	121.5	117.3	113.6	96.4	95	88.2	80.9	77.7	77.6	73.5	73.3	72	70.9	66	63.6	63.6	61.9	59.6	58.7	58.3	51.8	51.2	50.4	49.6	49.1	43	42.6	40.3	38.7	37.3	36.7	36	35.8	35.1	35.1	34.6	34	33.2	31.9	26.4	26.3	26	25.5	24.6	21.3	20.1	19.4
70 – 79	55.9	37.3	20.7
[truncated: 60 more columns]

## Sheet: Intestine TMPRSS2
Male
20 – 29	337.7	184.1	168.6	129	104.7	76.8	59.3	46.4	45.6	8.4	6.6
30 – 39	209.8	180.1	154.8	119.7	118	115.5	84.2	58.1	7.7	3.1	0.5
40 – 49	289.7	286.2	171.2	149.4	149.1	140.7	96.7	74.4	64.3	56.2	52.3	24.2	2.6	2.1	1.2	0.2	0
50 – 59	377.6	231.9	190.5	176.3	167.6	156.8	137.5	128.7	117.5	104.8	100.1	93.4	85.9	82.6	67.7	59.4	42.1	36	19.3	16.4	14.4	11.8	7.5	3.6	3.2	2.4	2.4	1.7	1.1	0.9	0.8	0.5
60 – 69	240	186.9	109.8	97.9	77.4	62.8	57.8	24.7	15.2	11.4	4.1
70 – 79	9.4	1.6
Female
20 – 29	147.8	113.9	64.5	38.7	33.9	33.4
30 – 39	127.6	109.6	97.1	25	1.2
40 – 49	146.8	84.2	83.4	54.6	49.2	25.3	20.4	15.6	15.2	3.5	2.4
50 – 59	220.1	216.4	214.1	194	154.8	125.7	87.9	77.3	45.9	33.1	25.5	3.5
60 – 69	226.1	216.8	214.8	165.1	158.5	157.1	146.7	146.2	126.9	109.1	108.7	103.7	18	10.9	0.2	0.2
70 – 79	86.6

## Sheet: Prostate AR
Male
20 – 29	37.9	35.6	28.7	27.7	25.6	24	23.9	23.4	22	21.5	20.4	19.4	17.7	17	14.1	13.8	7.1	5.8	4.3
30 – 39	32.5	27.5	26.4	24.4	22.2	21.2	20.7	18.9	17.5	14.4	14.2	13.9	12.7	9.2	8.7	2.9
40 – 49	32.1	28.8	28.1	27.4	26.4	26.3	22.6	22.4	21.2	21.2	19.7	19.3	18.7	18.6	17.4	16.7	13.9	13.7	13.5	13.3	12.6	12.5	10.4	9.9	5	4.8	4.4
50 – 59	32	29.7	28.3	25.6	25.4	23.8	23.6	22	21.2	21.1	21	19.7	18.7	18	17.1	17	16.9	15.9	15.5	15.4	15.2	14.8	14.7	14.3	14.1	13.8	13.5	12.8	12.8	12.4	11.5	11.4	10.7	10.3	10.3	9.8	9.5	8.5	8.4	8	7	6.8	5	4	3.2	2.4
60 – 69	34.7	29.9	26.2	24.9	24.4	24.4	24.2	23.3	22	21.6	21.3	20.9	20.7	19.6	19.2	19	18.9	18.5	18	17.1	16.5	16.2	16.2	15.8	15.1	15	14.4	14.1	13.9	13.6	13.2	12.9	12.4	12.4	12	11.8	11.8	9.8	9.4	9.3	9	5.9	5.3
70 – 79	10.9

## Sheet: Prostate ESR1
Male
20 – 29	12.5	11.1	9.5	8.3	7.4	6.3	6.2	5.8	5.4	4.6	4.2	4.1	4.1	3.7	3.4	3.4	3	2.2	2.1
30 – 39	21.2	16.5	14.8	13.7	13.1	12.5	12.5	6.9	5.3	5.1	4.8	4.8	3.7	3.5	3.5	2.4
40 – 49	35	19.4	14.4	13.9	13.1	12.4	10.7	10.2	9.6	9.2	8.9	8	7.8	7.6	7.5	7.1	6	5	4.9	4.4	3.5	3.3	3	2.6	2.1	1.5	1.2
50 – 59	28.7	22.2	21.1	18.6	13.9	13.7	12.8	12.7	10.7	10.4	10.3	10.1	10	9.6	9.5	8.9	8.8	8.1	7	6.9	6.8	6.6	6.3	6.2	6.1	6.1	5.8	5.7	5.5	5.2	5.2	5.1	4.8	4.5	3.4	2.7	2.6	2.5	2.1	2	2	1.6	1.6	1.1	1	0.5
60 – 69	35.3	25.1	19.9	19.4	16.6	16	14.6	14.5	14.4	14.1	12.8	12.3	11.4	11.2	10.6	10.3	9.7	9.3	9.2	9	8.9	8.8	8.8	8.4	8.3	7.9	7.7	7.7	7.6	6.8	6.5	6.3	5.5	5.4	4.3	4.2	4.1	3.9	3.7	3.5	2.3	2.2	1.8
70 – 79	1.6

## Sheet: Breast AR
Female
20 – 29	14.9	14.3	9.2	8.4	7.6	6.2	5.1	4.3	3.7	3.1	21.1	16.7	14.6	13.9	13.6	11.9	11.1	11	10.4	9.8	9.8	8.7	7.6	7.1	7.1	6.8
30 – 39	10.7	10.4	9.6	9.3	8.1	7.4	6.7	6	5.9	1.5	23.3	20.6	19.4	18.6	17.6	16.2	15.2	14.5	11.4	11.3	10.9	9.8	9.6	8	7.5	7.4	7.3	7.2	7.2	6.9	5.9	1.3
40 – 49	21.5	17.4	14.9	14.8	14.7	14.4	12.3	10.8	10.5	10.2	9.9	9.8	9.6	9.5	9.5	8.5	8.3	8.2	8	7.9	7.9	7	7	6.6	6.5	6.5	5.8	5.4	4.3	4.1	3.7	3	35.1	22.8	16.3	16	13	10.4	9.1	9.1	8.7	7.9	7.7	7	6.8	6.1	5.8	5.7	5.5
50 – 59	24.2	19.5	15	13.5	12.6	11.3	10.8	10.4	10.3	10.2	10	9.6	9.6	9.4	9.4	8.9	8.9	8.3	8.2	8.2	8.2	7.8	7.6	7.5	7.3	6.5	6.2	5.6	5.1	4.8	4.5	4.4	30.4	29.1	25.5	22.3	18	16.8	16.7	16	15.4	15.3	14.8	14	13.4	12.9	12.7	11.7	11.7
60 – 69	14.1	13.6	13.1	11.8	11.5	11	10.9	10.9	9.4	9.1	9	8.6	8.6	8	7.1	7.1	7	6.8	6.2	6.1	5.1	4.8	4.6	4.6	4.2	3.8	3.4	3.2	19.6	19.1	18.1	16.8	15.9	15.7	15.7	15.6	15.5	15	14.7	14.2	14	13.6	13.6	12.9	11.9	10.9	10.9	10.8	10.7
70 – 79	6.7	3.9	1.3	15	9.7	8.7	5.9	5.9	4.6	4.1
[truncated: 39 more columns]
